# Supplementary material for: Repurposing Niclosamide as a Therapeutic Drug against Acute Liver Failure by Suppressing Ferroptosis
Source: Pharmaceutics. 2023 Jul 14;15(7):1950. doi: 10.3390/pharmaceutics15071950 (PMC10383467; doi:10.3390/pharmaceutics15071950)
Supplement: Supplementary file 1 [file pharmaceutics-15-01950-s001.zip]

Archive with 1 entries (1 files):
- pharmaceutics-2387830-supplementary.pdf
